# Supplementary material for: Biochemical and Epigenetic Regulation of Glutamate Metabolism in Maize (Zea mays L.) Leaves under Salt Stress
Source: Plants (Basel). 2024 Sep 21;13(18):2651. doi: 10.3390/plants13182651 (PMC11434742; doi:10.3390/plants13182651)
Supplement: Supplementary file 1 [file plants-13-02651-s001.zip]

Archive with 1 entries (1 files):
- plants-3134950-supplementary.pdf
